# Supplementary material for: Epidemiological relevant effect biomarkers for thyroid hormone system related adverse outcome pathways: a literature review
Source: Front Pharmacol. 2026 Mar 4;17:1760820. doi: 10.3389/fphar.2026.1760820 (PMC12996058; doi:10.3389/fphar.2026.1760820)
Supplement: Supplementary file 1 [file Table2.xlsx]

## Sheet: S2a Events for mammal AOPs
Table S2a: Events (MIE, KE and AO) in the 11 mammal relevant AOPs
AOP-wiki ID	Event type	Event ID	Event titel	Event short name	Event included in other of the 11 mammal relevant AOPs
8	MIE	239	Activation, Pregnane-X receptor, NR1l2	Activation, Pregnane-X receptor, NR1l2
8	KE	295	Induction, Upregulation of glucuronyltransferase activity	Induction, Upregulation of glucuronyltransferase activity	Also in AOP: 162
8	KE	961	Increased, Clearance of thyroxine from serum	Increased, Clearance of thyroxine from serum	Also in AOPs: 152, 162
8	KE	281	Thyroxine (T4) in serum, Decreased	T4 in serum, Decreased	Also in AOPs: 42, 54, 110, 119, 128, 134, 152, 162
8	KE	280	Thyroxine (T4) in neuronal tissue, Decreased	T4 in neuronal tissue, Decreased	Also in AOPs: 42, 54, 134, 152
8	KE	756	Hippocampal gene expression, Altered	Hippocampal gene expression, Altered	Also in AOPs: 42, 134, 152, 300
8	KE	757	Hippocampal anatomy, Altered	Hippocampal anatomy, Altered	Also in AOPs: 42, 134, 152, 300
8	KE	758	Hippocampal Physiology, Altered	Hippocampal Physiology, Altered	Also in AOPs: 42, 134, 152, 300
8	AO	319	Loss, Cochlear function	Loss, Cochlear function
42	MIE	279	Thyroperoxidase, Inhibition	Thyroperoxidase, Inhibition	Also in AOP: 119
42	KE	277	Thyroid hormone synthesis, Decreased	TH synthesis, Decreased	Also in AOPs: 54, 110, 119, 128, 134
42	KE	281	Thyroxine (T4) in serum, Decreased	T4 in serum, Decreased	Also in AOPs: 8, 54, 110, 119, 128, 134, 152, 162
42	KE	280	Thyroxine (T4) in neuronal tissue, Decreased	T4 in neuronal tissue, Decreased	Also in AOPs: 8, 54, 134, 152
42	KE	756	Hippocampal gene expression, Altered	Hippocampal gene expression, Altered	Also in AOPs: 8, 134, 152, 300
42	KE	757	Hippocampal anatomy, Altered	Hippocampal anatomy, Altered	Also in AOPs: 8, 134, 152, 300
42	KE	758	Hippocampal Physiology, Altered	Hippocampal Physiology, Altered	Also in AOPs: 8, 134, 152, 300
42	AO	402	Cognitive Function, Decreased	Cognitive Function, Decreased	Also in AOPs: 134, 152, 300
54	MIE	424	Inhibition, Na+/I- symporter (NIS)	Inhibition, Na+/I- symporter (NIS)	Also in AOPs: 110, 134
54	KE	425	Decrease of Thyroidal iodide	Thyroidal Iodide, Decreased	Also in AOP: 134
54	KE	277	Thyroid hormone synthesis, Decreased	TH synthesis, Decreased	Also in AOPs: 42, 110, 119, 128, 134
54	KE	281	Thyroxine (T4) in serum, Decreased	T4 in serum, Decreased	Also in AOPs: 8, 42, 110, 119, 128, 134, 152, 162
54	KE	280	Thyroxine (T4) in neuronal tissue, Decreased	T4 in neuronal tissue, Decreased	Also in AOPs: 8, 42, 134, 152
54	KE	381	Reduced levels of BDNF	BDNF, Reduced
54	KE	851	Decrease of GABAergic interneurons	GABAergic interneurons, Decreased
54	KE	385	Decrease of synaptogenesis	Synaptogenesis, Decreased
54	KE	386	Decrease of neuronal network function	Neuronal network function, Decreased
54	AO	341	Impairment, Learning and memory	Impairment, Learning and memory
110	MIE	424	Inhibition, Na+/I- symporter (NIS)	Inhibition, Na+/I- symporter (NIS)	Also in AOPs: 54, 134
110	KE	277	Thyroid hormone synthesis, Decreased	TH synthesis, Decreased	Also in AOPs: 42, 54, 119, 128, 134
110	KE	281	Thyroxine (T4) in serum, Decreased	T4 in serum, Decreased	Also in AOPs: 8, 42, 54, 119, 128, 134, 152, 162
110	KE	1023	Increased, Thyroid-stimulating hormone (TSH)	Increased, Thyroid-stimulating hormone (TSH)	Also in AOPs: 119, 162
110	KE	739	Increase, Hypertrophy and proliferation (follicular cell)	Increase, Hypertrophy and proliferation (follicular cell)	Also in AOPs: 119, 162
110	KE	740	Increase, Hyperplasia (follicular cells)	Increase, Hyperplasia (follicular cells)	Also in AOPs: 119, 162
110	AO	741	Increase, Adenomas/carcinomas (follicular cell)	Increase, Adenomas/carcinomas (follicular cell)	Also in AOPs: 119, 162
119	MIE	279	Thyroperoxidase, Inhibition	Thyroperoxidase, Inhibition	Also in AOP: 42
119	KE	277	Thyroid hormone synthesis, Decreased	TH synthesis, Decreased	Also in AOPs: 42, 54, 110, 128, 134
119	KE	281	Thyroxine (T4) in serum, Decreased	T4 in serum, Decreased	Also in AOPs: 8, 42, 54, 110, 128, 134, 152, 162
119	KE	1023	Increased, Thyroid-stimulating hormone (TSH)	Increased, Thyroid-stimulating hormone (TSH)	Also in AOPs: 110, 162
119	KE	739	Increase, Hypertrophy and proliferation (follicular cell)	Increase, Hypertrophy and proliferation (follicular cell)	Also in AOPs: 110, 162
119	KE	740	Increase, Hyperplasia (follicular cells)	Increase, Hyperplasia (follicular cells)	Also in AOPs: 110, 162
119	AO	741	Increase, Adenomas/carcinomas (follicular cell)	Increase, Adenomas/carcinomas (follicular cell)	Also in AOPs: 110, 162
128	MIE	277	Thyroid hormone synthesis, Decreased	TH synthesis, Decreased	Also in AOPs: 42, 54, 1110, 119, 134
128	KE	281	Thyroxine (T4) in serum, Decreased	T4 in serum, Decreased	Also in AOPs: 8, 42, 54, 110, 119, 134, 152, 162
128	KE	813	Increased, Serum creatinine	Increased, Serum creatinine
128	KE	823	Occurrence, Cystic dilatation (renal tubule)	Occurrence, Cystic dilatation (renal tubule)
128	KE	824	Occurrence, Cytoplasmic vacuolization (podocyte)	Occurrence, Cytoplasmic vacuolization (podocyte)
128	KE	818	Occurrence, Cytoplasmic vacuolization (Renal tubule)	Occurrence, Cytoplasmic vacuolization (Renal tubule)
128	KE	819	Decreased, Glomerular filtration	Decreased, Glomerular filtration
128	KE	820	Decreased, Renal plasma flow	Decreased, Renal plasma flow
128	KE	821	Decreased, Sodium reabsorption	Decreased, Sodium reabsorption
128	KE	825	Decreased, Renal ability to dilute urine	Decreased, Renal ability to dilute urine
128	AO	814	Occurrence, Kidney toxicity	Occurrence, Kidney toxicity
134	MIE	424	Inhibition, Na+/I- symporter (NIS)	Inhibition, Na+/I- symporter (NIS)	Also in AOPs: 54, 110
134	KE	277	Thyroid hormone synthesis, Decreased	TH synthesis, Decreased	Also in AOPs: 42, 54, 1110, 119, 128
134	KE	425	Decrease of Thyroidal iodide	Thyroidal Iodide, Decreased	Also in AOP: 54
134	KE	281	Thyroxine (T4) in serum, Decreased	T4 in serum, Decreased	Also in AOPs: 8, 42, 54, 110, 119, 128, 152, 162
134	KE	280	Thyroxine (T4) in neuronal tissue, Decreased	T4 in neuronal tissue, Decreased	Also in AOPs: 8, 42, 54, 152
134	KE	756	Hippocampal gene expression, Altered	Hippocampal gene expression, Altered	Also in AOPs: 8, 42, 152, 300
134	KE	757	Hippocampal anatomy, Altered	Hippocampal anatomy, Altered	Also in AOPs: 8, 42, 152, 300
134	KE	758	Hippocampal Physiology, Altered	Hippocampal Physiology, Altered	Also in AOPs: 8, 42, 152, 300
134	AO	402	Cognitive Function, Decreased	Cognitive Function, Decreased	Also in AOPs: 42, 152, 300
152	MIE	957	Binding, Transthyretin in serum	Binding, Transthyretin in serum
152	KE	958	Displacement, Serum thyroxine (T4) from transthyretin	Displacement, Serum thyroxine (T4) from transthyretin
152	KE	959	Increased, Free serum thyroxine (T4)	Increased, Free serum thyroxine (T4)
152	KE	960	Increased, Uptake of thyroxine into tissue	Increased, Uptake of thyroxine into tissue
152	KE	961	Increased, Clearance of thyroxine from serum	Increased, Clearance of thyroxine from serum	Also in AOPs: 8, 152, 162
152	KE	281	Thyroxine (T4) in serum, Decreased	T4 in serum, Decreased	Also in AOPs: 8, 42, 54, 110, 119, 128, 134, 152, 162
152	KE	280	Thyroxine (T4) in neuronal tissue, Decreased	T4 in neuronal tissue, Decreased	Also in AOPs: 8, 42, 54, 134, 152
152	KE	756	Hippocampal gene expression, Altered	Hippocampal gene expression, Altered	Also in AOPs: 8, 42, 134, 152, 300
152	KE	757	Hippocampal anatomy, Altered	Hippocampal anatomy, Altered	Also in AOPs: 8, 42, 134, 152, 300
152	KE	758	Hippocampal Physiology, Altered	Hippocampal Physiology, Altered	Also in AOPs: 8, 42, 134, 152, 300
152	AO	402	Cognitive Function, Decreased	Cognitive Function, Decreased	Also in AOPs: 42, 134, 152, 300
162	KE	295	Induction, Upregulation of glucuronyltransferase activity	Induction, Upregulation of glucuronyltransferase activity	Also in AOPs: 8, 162
162	KE	961	Increased, Clearance of thyroxine from serum	Increased, Clearance of thyroxine from serum	Also in AOPs: 8, 152, 162
162	KE	281	Thyroxine (T4) in serum, Decreased	T4 in serum, Decreased	Also in AOPs: 8, 42, 54, 110, 119, 128, 134, 152, 162
162	KE	1023	Increased, Thyroid-stimulating hormone (TSH)	Increased, Thyroid-stimulating hormone (TSH)	Also in AOPs: 110, 119, 162
162	KE	739	Increase, Hypertrophy and proliferation (follicular cell)	Increase, Hypertrophy and proliferation (follicular cell)	Also in AOPs: 110, 119, 162
162	KE	740	Increase, Hyperplasia (follicular cells)	Increase, Hyperplasia (follicular cells)	Also in AOPs: 110, 119, 162
162	AO	741	Increase, Adenomas/carcinomas (follicular cell)	Increase, Adenomas/carcinomas (follicular cell)	Also in AOPs: 110, 119, 162
300	MIE	1656	Antagonism, Thyroid Receptor	TR Antagnoism
300	KE	756	Hippocampal gene expression, Altered	Hippocampal gene expression, Altered	Also in AOPs: 8, 42, 134, 152, 300
300	KE	757	Hippocampal anatomy, Altered	Hippocampal anatomy, Altered	Also in AOPs: 8, 42, 134, 152, 300
300	KE	758	Hippocampal Physiology, Altered	Hippocampal Physiology, Altered	Also in AOPs: 8, 42, 134, 152, 300
300	AO	402	Cognitive Function, Decreased	Cognitive Function, Decreased	Also in AOPs: 42, 134, 152, 300
402	No events given	-	-	-
All events given in the 11 AOPs are included in the table, some events are included in more than one of the AOPs (see table S2b for unique events excluding the duplicates). Colors indicate the applicability domain for the AOP as either human (green) and rodent (yellow).

## Sheet: S2b Unique events 
Table S2b: Unique events (MIE, KE and AO) in the 11 mammal relevant AOPs, duplicates removed
Event type	Event ID	Event titel	Event short name	Included in the mammal AOPs:
MIE	239	Activation, Pregnane-X receptor, NR1l2	Activation, Pregnane-X receptor, NR1l2	8
MIE/KE	277	Thyroid hormone synthesis, Decreased	TH synthesis, Decreased	42, 54, 110, 119, 128, 134
MIE	279	Thyroperoxidase, Inhibition	Thyroperoxidase, Inhibition	42, 119
KE	280	Thyroxine (T4) in neuronal tissue, Decreased	T4 in neuronal tissue, Decreased	8, 42, 54, 134, 152
KE	281	Thyroxine (T4) in serum, Decreased	T4 in serum, Decreased	8, 42, 54, 110, 119, 128, 134, 152, 162
KE	295	Induction, Upregulation of glucuronyltransferase activity	Induction, Upregulation of glucuronyltransferase activity	8, 162
AO	319	Loss, Cochlear function	Loss, Cochlear function	8
AO	341	Impairment, Learning and memory	Impairment, Learning and memory	54
KE	381	Reduced levels of BDNF	BDNF, Reduced	54
KE	385	Decrease of synaptogenesis	Synaptogenesis, Decreased	54
KE	386	Decrease of neuronal network function	Neuronal network function, Decreased	54
AO	402	Cognitive Function, Decreased	Cognitive Function, Decreased	42, 134, 152, 300
MIE	424	Inhibition, Na+/I- symporter (NIS)	Inhibition, Na+/I- symporter (NIS)	54, 110, 134
KE	425	Decrease of Thyroidal iodide	Thyroidal Iodide, Decreased	54, 134
KE	739	Increase, Hypertrophy and proliferation (follicular cell)	Increase, Hypertrophy and proliferation (follicular cell)	110, 119, 162
KE	740	Increase, Hyperplasia (follicular cells)	Increase, Hyperplasia (follicular cells)	110, 119, 162
AO	741	Increase, Adenomas/carcinomas (follicular cell)	Increase, Adenomas/carcinomas (follicular cell)	110, 119, 162
KE	756	Hippocampal gene expression, Altered	Hippocampal gene expression, Altered	8, 42, 134, 152, 300
KE	757	Hippocampal anatomy, Altered	Hippocampal anatomy, Altered	8, 42, 134, 152, 300
KE	758	Hippocampal Physiology, Altered	Hippocampal Physiology, Altered	8, 42, 134, 152, 300
KE	813	Increased, Serum creatinine	Increased, Serum creatinine	128
AO	814	Occurrence, Kidney toxicity	Occurrence, Kidney toxicity	128
KE	818	Occurrence, Cytoplasmic vacuolization (Renal tubule)	Occurrence, Cytoplasmic vacuolization (Renal tubule)	128
KE	819	Decreased, Glomerular filtration	Decreased, Glomerular filtration	128
KE	820	Decreased, Renal plasma flow	Decreased, Renal plasma flow	128
KE	821	Decreased, Sodium reabsorption	Decreased, Sodium reabsorption	128
KE	823	Occurrence, Cystic dilatation (renal tubule)	Occurrence, Cystic dilatation (renal tubule)	128
KE	824	Occurrence, Cytoplasmic vacuolization (podocyte)	Occurrence, Cytoplasmic vacuolization (podocyte)	128
KE	825	Decreased, Renal ability to dilute urine	Decreased, Renal ability to dilute urine	128
KE	851	Decrease of GABAergic interneurons	GABAergic interneurons, Decreased	54
MIE	957	Binding, Transthyretin in serum	Binding, Transthyretin in serum	152
KE	958	Displacement, Serum thyroxine (T4) from transthyretin	Displacement, Serum thyroxine (T4) from transthyretin	152
KE	959	Increased, Free serum thyroxine (T4)	Increased, Free serum thyroxine (T4)	152
KE	960	Increased, Uptake of thyroxine into tissue	Increased, Uptake of thyroxine into tissue	152
KE	961	Increased, Clearance of thyroxine from serum	Increased, Clearance of thyroxine from serum	8, 152, 162
KE	1023	Increased, Thyroid-stimulating hormone (TSH)	Increased, Thyroid-stimulating hormone (TSH)	110, 119, 162
MIE	1656	Antagonism, Thyroid Receptor	TR Antagnoism	300
All unique events given in the 11 AOPs are included in the table (MIE=5, KE=27, AO=5), duplicates are removed.
